# Supplementary material for: Could future ocean acidification be affecting the energy budgets of marine fish?
Source: Conserv Physiol. 2024 Oct 8;12(1):coae069. doi: 10.1093/conphys/coae069 (PMC11459383; doi:10.1093/conphys/coae069)
Supplement: Web_Material_coae069 [file web_material_coae069.zip]

Archive with 1 entries (1 files):
- Yoon et al. (2023) OA Supplementary Data_R2 July 25, 2024.xlsx
