# Supplementary material for: Could future ocean acidification be affecting the energy budgets of marine fish?
Source: Conserv Physiol. 2024 Oct 8;12(1):coae069. doi: 10.1093/conphys/coae069 (PMC11459383; doi:10.1093/conphys/coae069)
Supplement: Web_Material_coae069 [file web_material_coae069.zip › Yoon et al. (2023) OA Supplementary Data_R2 July 25, 2024.xlsx]

## Sheet: 1. Summary
Category	Life stage	Measurement	Changes	Number of Studies
Metabolic rate	Adult	RMR	Increase	1
Metabolic rate	Adult	RMR	Decrease	0
Metabolic rate	Adult	RMR	No change	5
Metabolic rate	Adult	MMR	Increase	0
Metabolic rate	Adult	MMR	Decrease	1
Metabolic rate	Adult	MMR	No change	5
Metabolic rate	Adult	AS	Increase	0
Metabolic rate	Adult	AS	Decrease	3
Metabolic rate	Adult	AS	No change	3
Metabolic rate	Adult	Total	Positive	0
Metabolic rate	Adult	Total	Negative	6
Metabolic rate	Adult	Total	No change	12
Metabolic rate	Early	SMR	Increase	1
Metabolic rate	Early	SMR	Decrease	0
Metabolic rate	Early	SMR	No change	7
Metabolic rate	Early	RMR	Increase	9
Metabolic rate	Early	RMR	Decrease	6
Metabolic rate	Early	RMR	No change	16
Metabolic rate	Early	MMR	Increase	6
Metabolic rate	Early	MMR	Decrease	3
Metabolic rate	Early	MMR	No change	10
Metabolic rate	Early	AS	Increase	3
Metabolic rate	Early	AS	Decrease	3
Metabolic rate	Early	AS	No change	10
Metabolic rate	Early	Total	Positive	9
Metabolic rate	Early	Total	Negative	22
Metabolic rate	Early	Total	No change	43
Locomotion	Adult	Routine activity	Increase	1
Locomotion	Adult	Routine activity	Decrease	1
Locomotion	Adult	Routine activity	No change	1
Locomotion	Adult	Ucrit	Increase	1
Locomotion	Adult	Ucrit	Decrease	1
Locomotion	Adult	Ucrit	No change	3
Locomotion	Adult	Total	Positive	1
Locomotion	Adult	Total	Negative	3
Locomotion	Adult	Total	No change	4
Locomotion	Early	Routine activity	Increase	4
Locomotion	Early	Routine activity	Decrease	6
Locomotion	Early	Routine activity	No change	13
Locomotion	Early	Ucrit	Increase	0
Locomotion	Early	Ucrit	Decrease	4
Locomotion	Early	Ucrit	No change	9
Locomotion	Early	Total	Positive	0
Locomotion	Early	Total	Negative	14
Locomotion	Early	Total	No change	22
Food Assimilation	Early	SDA related measures	Increase	0
Food Assimilation	Early	SDA related measures	Decrease	3
Food Assimilation	Early	SDA related measures	No change	1
Food Assimilation	Early	Feeding measures	Increase	0
Food Assimilation	Early	Feeding measures	Decrease	1
Food Assimilation	Early	Feeding measures	No change	1
Food Assimilation	Early	Feeding behaviour	Increase	0
Food Assimilation	Early	Feeding behaviour	Decrease	1
Food Assimilation	Early	Feeding behaviour	No change	4
Food Assimilation	Early	Total	Positive	0
Food Assimilation	Early	Total	Negative	5
Food Assimilation	Early	Total	No change	6
Food Assimilation	Adult	SDA related measures	Increase	0
Food Assimilation	Adult	SDA related measures	Decrease	0
Food Assimilation	Adult	SDA related measures	No change	0
Food Assimilation	Adult	Feeding measures	Increase	0
Food Assimilation	Adult	Feeding measures	Decrease	2
Food Assimilation	Adult	Feeding measures	No change	0
Food Assimilation	Adult	Total	Positive	0
Food Assimilation	Adult	Total	Negative	2
Food Assimilation	Adult	Total	No change	0
Growth	Early	Mass	Increase	3
Growth	Early	Mass	Decrease	22
Growth	Early	Mass	No change	14
Growth	Early	Length	Increase	3
Growth	Early	Length	Decrease	34
Growth	Early	Length	No change	26
Growth	Early	Growth rate	Increase	1
Growth	Early	Growth rate	Decrease	6
Growth	Early	Growth rate	No change	5
Growth	Early	Total	Positive	7
Growth	Early	Total	Negative	62
Growth	Early	Total	No change	45
Reproduction	Adult	Fecundity	Increase	4
Reproduction	Adult	Fecundity	Decrease	1
Reproduction	Adult	Fecundity	No change	4
Reproduction	Adult	Reproductive behaviour	Increase	0
Reproduction	Adult	Reproductive behaviour	Decrease	2
Reproduction	Adult	Reproductive behaviour	No change	5
Reproduction	Adult	Offspring fitness	Increase	2
Reproduction	Adult	Offspring fitness	Decrease	1
Reproduction	Adult	Offspring fitness	No change	0
Reproduction	Adult	Total	Positive	6
Reproduction	Adult	Total	Negative	4
Reproduction	Adult	Total	No change	9

## Sheet: 2. Metabolic rate
Name	Year	Journal name	Species	Life history stage	Habitat	CO2 concentration	CO2 exposure duration	Significant difference?	Juvenile	Adult	SMR	RMR	MMR	AAS
Enzor et. al	2017	Conservation Physiology	Pagothenia borchgrevinki; trematomus bernacchii; Trematomus newnesi (notothenioid)	juvenile & adult ? (wild caught)	Benthic/open ocean	430, 1000 μatm	7, 28, 42 and 56 days	No	Yes		n/a	=	n/a	n/a
Flynn et. al	2015	Conservation Physiology	Antarctic dragonfish	Juvenile (embryos, wild caught)	Benthic/Circumpolar	420 ,650, 1000 μatm	3 weeks	No	Yes		n/a	=	n/a	n/a
Strobel et. al	2012	Frontiers in Zoology	Marbled rockcod (Notothenia rossii)	juvenile & adult ? (Wild caught)	Coastal/benthic	400 vs 2000 μatm	4 weeks	No	Yes		n/a	=	n/a	n/a
Baker & Brauner	2012	Comparative Biochemistry and Physiology, Part A	white sturgeon	juvenile (Hatchery-reared,white sturgeon, A. transmontanus, (1+, 10 to 30 g) progeny of wild stock)	Coastal/benthic	control, 15, 30, 45, 60 mmHg PCO2	Acute ? (48 hours)	Yes	Yes	?	n/a	↑↓	n/a	n/a
Enzor, LA; Zippay, ML; Place, SP	2013	COMPARATIVE BIOCHEMISTRY AND PHYSIOLOGY A-MOLECULAR & INTEGRATIVE PHYSIOLOGY	RMR of four species of notothenioid fish, Trematomus bernacchii, T. hansoni, T. newnesi, and Pagothenia borchgrevinki, acclimated to treatment conditions for 7, 14 or 28	juvenile & adult ? (Wild caught, T. bernacchii, P. borchgrevinki, and T. newnesi were caught by hook and line and T. hansoni fish were collected using baited fish traps set on the substrate at a depth of ~300 m.	Arctic/pelagic	415 ppm, 1000 ppm	7, 14 or 28 days	Yes	Yes	?	n/a	↑	n/a	n/a
Green and Jutfelt	2014	Biology Letters	small-spotted catsharks	juveniles (young of the year, weighed 15.7g (± 5.1) and their length was 177 mm (± 14); the larger juveniles (> one year) weighed 366.2g (± 61) and their length was 485 mm (± 28).	Coastal/benthic	440, 990 μatm	1 month	No	Yes	?	n/a	=	n/a	n/a
Kunz et. al	2018	Journal of Experimental Biology	polar cod (Boreogadus saida)	juvenile & adult ? (wild caught)	Coastal/pelagic	390, 1170 μatm	4 months	No	Yes	?	=	n/a	=	=
Crespel et. al	2019	Marine Biology	European seabass	Juvenile (2days - 1.5yrs)	Coastal/pelagic	520, 950 and 1490 μatm.	1.5yr	Yes	Yes		=	n/a	↑	=
Rummer et. al	2013	Conservation Physiology	spiny damselfish	juvenile & adult ? (wild caught, Acanthochromis polyacanthus (standard length, 63.5 ± 1.0 mm; wet mass, 11.41 ± 0.78 g; means ± SD) were collected from the Lizard Island lagoon (14°40′08′′S; 145°27′34′′E), Great Barrier Reef, Australia)	Coastal/pelagic	451, 946 μatm	17 days	Yes	Yes		=	↓	↑	↑
Pope, EC; Ellis, RP; Scolamacchia, M; Scolding, JWS; Keay, A; Chingombe, P; Shields, RJ; Wilcox, R; Speirs, DC; Wilson, RW; Lewis, C; Flynn, KJ	2014	BIOGEOSCIENCES	European sea bass (Dicentrarchus labrax), Fertilised D. labrax eggs from a mixed spawn (multiple males and females) were purchased from Écloserie Marine de Gravelines, France	Juvenile (fertilized eggs)	Coastal/pelagic	600 μatm vs 1000 μatm	67 to 69 days	No	Yes		n/a	=	=	n/a
Kunz et. al	2016	CrossMark	polar cod; Atlantic cod - Artic	juvenile (Size at capture	Arctic/pelagic	390 and 1170 latm	4 months	No	Yes		=	n/a		n/a
Paula, JR; Repolho, T; Grutter, AS; Rosa, R	2022	FRONTIERS IN PHYSIOLOGY	P. amboinensis	Juvenile (SL = 4.63 ± 0.12 cm, weight = 4.78 ± 0.34 g, and mean ± SE)	Coastal/pelagic	350, 1,000 μatm	12 days	No	Yes		n/a	=	=	=
Hancock, JR; Place, SP	2016	CONSERVATION PHYSIOLOGY	woolly sculpin (Clinocottus analis)	Juvenile & adult ? (wild caught)	Coastal/benthic	400, 1100 μatm	7 or 28 days	No	Yes	?	n/a	↑	n/a	n/a
Lattuca, ME; Vanella, FA; Malanga, G; Rubel, MD; Manriquez, PH; Torres, R; Alter, K; Marras, S; Peck, MA; Domenici, P; Fernandez, DA	2023	SCIENCE OF THE TOTAL ENVIRONMENT	Eleginops maclovinus	Juvenile	Coastal/pelagic	500, 1800 μatm	a month	Yes	Yes		=	n/a	↓	↓
Esbaugh, AJ; Ern, R; Nordi, WM; Johnson, AS	2016	JOURNAL OF COMPARATIVE PHYSIOLOGY B-BIOCHEMICAL SYSTEMS AND ENVIRONMENTAL PHYSIOLOGY	the red drum (Sciaenops ocellatus L.)	juvenile & adult ? (111 ± 6 g (SMR; control), 253 ± 19 g (MMR))	Coastal/pelagic	500, 1000 μatm	14 days	No	Yes	?	=	n/a	=	=
Di Santo, V	2015	JOURNAL OF EXPERIMENTAL MARINE BIOLOGY AND ECOLOGY	little skate, Leucoraja erinacea (Mitchill)	Juvenile (larvae, Newly laid (about 1 week old)	Coastal/benthic	400, 1100 ppm	Acute exposure ? (2 hr)	Yes	Yes		n/a	↑ (=)	↑(=)	=
Howald, S; Moyano, M; Crespel, A; Kuchenmuller, LL; Cominassi, L; Claireaux, G; Peck, MA; Mark, FC	2022	JOURNAL OF EXPERIMENTAL BIOLOGY	European sea bass (D. labrax, Linnaeus)	Juveniles (approximately 5 month old (119–165 dph) and 15 month old (454–495 dph)	Coastal/benthic	650, 1,700 μatm	5 months, 15 months	No	Yes		n/a	=	n/a	n/a
Laubenstein, TD; Rummer, JL; McCormick, MI; Munday, PL	2019	SCIENTIFIC REPORTS	juvenile spiny chromis, Acanthochromis polyacanthus	Juvenile (At 1 dph, offspring in each clutch were divided into each of the four CO2 X temperature treatment groups: control, elevated CO2, elevated temperature, and elevated CO2 and temperature	Coastal/pelagic	500, 1000 μatm	62 to 68 days	No	Yes		n/a	=	=	=
Pimentel, M; Pegado, M; Repolho, T; Rosa, R	2014	MARINE BIOLOGY	the recently hatched larvae of the tropical dolphinfish (Coryphaena hippurus).	Juvenile (Coryphaena hippurus larvae (The larval size and weight varied around 2.4 ± 0.2 mm and 0.65 ± 0.12 mg, respectively, for the larvae reared at normal pCO2)	Coastal/pelagic	400, 1,600 μatm	5 days (with embryonic development)	Yes	Yes		n/a	↓	n/a	n/a
Murray, CS; Klinger, T	2022	JOURNAL OF EXPERIMENTAL BIOLOGY	Pacific herring	Juvenile (embryo, 6,7, 8 days post fertilization)	Coastal/pelagic	550, 2300 μatm	8 days	Yes	Yes		n/a	↓	n/a	n/a
Di Santo	2016	Journal of Experimental Biology	L. erinacea	Juvenile	Coastal/benthic	400, 1100 μatm	8 months	Yes	Yes		n/a	↑ (=)	↑ (=)	↑ (=)
Heinrich, DDU; Rummer, JL; Morash, AJ; Watson, SA; Simpfendorfer, CA; Heupel, MR; Munday, PL	2014	CONSERVATION PHYSIOLOGY	the epaulette shark (Hemiscyllium ocellatum)	juvenile & adult ?(Wild caught, standard length, 33.38 ± 7.29 cm (mean ± SD, 232.47 ± 117.98 g (mean ± SD))	Coastal/pelagic	390, 600 or 880 μatm	60 days	No	Yes	?	n/a	=	n/a	n/a
McMahon, SJ; Parsons, DM; Donelson, JM; Pether, SMJ; Munday, PL	2019	MARINE BIOLOGY	juvenile Australasian snapper	Juvenile (At 21 dph larval fish, Brood stock fish (n = 39) were captured from the wild population of C. auratus by longline fishing in Bream Bay;	Coastal/pelagic	1000 μatm	21 days	Yes	Yes		n/a	↑	↓	↓
Oliveira, H; Maulvault, AL; Castanho, S; Repolho, T; Valente, LMP; Pousao-Ferreira, P; Rosa, R; Marques, A; Anacleto, P	2023	SCIENCE OF THE TOTAL ENVIRONMENT	Senegalese sole (Solea senegalensis)	Juvenile ( S. senegalensis: 25.2±5.1 g total weight; 12.7 ± 1.3 cm total length; mean ± standard deviation) were reared at the Aquaculture Research Station of the Portuguese Institute	Coastal/benthic	400, 1000 μatm	75 days	Yes	Yes		↑	n/a	↑	↑
Cattano, C; Giomi, F; Milazzo, M	2016	CONSERVATION PHYSIOLOGY	Ocellated wrasse	Juvenile (Embryo)	Coastal/pelagic	400, 800–1000 μatm	30 hr	Yes	Yes		n/a	↑	n/a	n/a
Ferrari, MCO; Munday, PL; Rummer, JL; McCormick, MI; Corkill, K; Watson, SA; Allan, BJM; Meekan, MG; Chivers, DP	2015	GLOBAL CHANGE BIOLOGY	Wild-caught presettlement juvenile P. amboinensis and P. nagasakiensis (16–21 days old) were maintained in the laboratory (<2 weeks) until needed	Juvenile ( P. amboinensis and P. nagasakiensis (16–21 days old) were maintained in the laboratory (<2 weeks)	Coastal/pelagic	436.2 (+/- 13.6), 984.7 (+/-10.6) μatm	4-day	No	Yes		n/a	=	n/a	n/a
Davis, BE; Flynn, EE; Miller, NA; Nelson, FA; Fangue, NA; Todgham, AE	2018	GLOBAL CHANGE BIOLOGY	Antarctic emerald rockcod	Juvenile	Arctic/benthic	450, 850, and 1,200 μatm	4 weeks	Yes	Yes		n/a	↓	n/a	n/a
Couturier, CS; Stecyk, JAW; Rummer, JL; Munday, PL; Nilsson, GE	2013	COMPARATIVE BIOCHEMISTRY AND PHYSIOLOGY A-MOLECULAR & INTEGRATIVE PHYSIOLOGY	P. moluccensis, P. amboinensis	Juvenile P. moluccensis (mean ± SD, 40.9 ± 5.6 mg) P. amboinensis (53.9 ± 12.4 mg) were caught at night using light	Coastal/pelagic	451, 860 μatm	4 days	Yes	Yes		n/a	=	↑	n/a
Miller, GM; Watson, SA; Donelson, JM; McCormick, MI; Munday, PL	2012	NATURE CLIMATE CHANGE	Juvenile anemonefish, Amphiprion melanopus,to present-day (control, 430 atm) and increased-CO2 treatments (moderate, 581 atm; high, 1,032 atm). Then offspring were raised in a cross treatment	Juvenile	Coastal/pelagic	430, 1032 μatm	31 days	No	Yes		n/a	=	n/a	n/a
Hamilton, SL; Logan, CA; Fennie, HW; Sogard, SM; Barry, JP; Makukhov, AD; Tobosa, LR; Boyer, K; Lovera, CF; Bernardi, G	2017	PLOS ONE	Copper rockfish (Sebastes caurinus), Blue rockfish (S. mystinus)	Juvenile (larvae)	Coastal/pelagic	500, 750, 1900, 2800 μatm	14-17 weeks for copper rockfish and 16-19 weeks for blue rockfish	Yes	Yes		n/a	=	↓	↓ (=)
Kreiss, CM; Michael, K; Lucassen, M; Jutfelt, F; Motyka, R; Dupont, S; Portner, HO	2015	JOURNAL OF COMPARATIVE PHYSIOLOGY B-BIOCHEMICAL SYSTEMS AND ENVIRONMENTAL PHYSIOLOGY	Atlantic cod (Gadus morhua)	Juvenile	Coastal/pelagic	553 ± 78, 1470 ± 460, 2228 ± 312 μatm	4 weeks	No	Yes		=	n/a	n/a	n/a
Ou, M; Hamilton, TJ; Eom, J; Lyall, EM; Gallup, J; Jiang, A; Lee, J; Close, DA; Yun, SS; Brauner, CJ	2015	NATURE CLIMATE CHANGE	Pink salmon	Juvenile	Coastal/pelagic	450, constant 1,000 μatm, constant 2,000 μatm, and diurnal fluctuating 450 2,000 μatm)	Ten weeks	Yes	Yes		n/a	↓	n/a	n/a
Bouyoucos, IA; Watson, SA; Planes, S; Simpfendorfer, CA; Schwieterman, GD; Whitney, NM; Rummer, JL	2020	SCIENTIFIC REPORTS	blacktip reef shark (Carcharhinus melanopterus) neonates	Juvenile (Neonatal blacktip reef sharks (n = 37, total length = 569.2 ± 31.9 mm, mass = 1.0 ± 0.2 kg; data presented are means ± standard deviation unless noted otherwise) were collected from putative shark areas around the island of Moorea, French Polynesia) nursery	Coastal/pelagic	650 and 1050 μatm	14-17 days of exposure	No	Yes		n/a	=	=	=
Nadler, LE; Killen, SS; McCormick, MI; Watson, SA; Munday, PL	2016	CONSERVATION PHYSIOLOGY	damselfish species the blue-green puller (Chromis viridis)	Juvenile (C. viridis (standard length, 3.22 ± 0.03 cm; body mass, 1.29 ± 0.04 g; mean values ± SEM) were collected from reefs in the lagoon adjacent to the Lizard Island Research Station using hand nets and barrier nets.	Coastal/pelagic	450, 750 , 1000 μatm	17-20 days of exposure	No	Yes		n/a	=	=	=
Munday, PL; Cheal, AJ; Dixson, DL; Rummer, JL; Fabricius, KE	2014	NATURE CLIMATE CHANGE	Pomacentrus moluccensis, Dascyllus aruanus	Juvenile	Coastal/pelagic	346-413, 441-998 μatm	No exposure (comparison between sites)	No	Yes		n/a	=	=	n/a
Hannan, KD; McMahon, SJ; Munday, PL; Rummer, JL	2021	MARINE ENVIRONMENTAL RESEARCH	Adult Lutjanus fulviflamma (sample size n = 9–12; standard length, 22.0 ± 2.7 cm, wet mas 245 ± 38.7 g; means ± SD), Caesio cuning (n = 8–9; 22.0 ± 2.7 cm; 163.2 ± 38.7 g), Abudefduf whitleyi (n = 8–9; 10.0 ± 1.2 cm; 29.8 ± 10.3 g), and Cheilodipterus quinquelineatus (n = 9–12; 8.3 ± 1.1 cm; 9.2 ± 3.5 g)	Adult	Coastal/pelagic	400, 1000, and fluctuating elevated pCO2 (1000 ± 300 μatm)	9–11 days	Yes		Yes	n/a	=	=	=
Munday, PL; Crawley, NE; Nilsson, GE	2009	MARINE ECOLOGY PROGRESS SERIES	Ostorhinchus doederleini and O. cyanosoma	Adult (Ostorhinchus doederleini (1.25 to 4.01 g) and O. cyanosoma (1.70 to 3.66 g)	Coastal/pelagic	control (pH 8.15), 1025 ppm (pH 7.8).	1 week	Yes		Yes	n/a	↑ (=)	↓	n/a
Laubenstein, TD; Rummer, JL; Nicol, S; Parsons, DM; Pether, SMJ; Pope, S; Smith, N; Munday, PL	2018	DIVERSITY	kingfish (Seriola lalandi), a large pelagic fish	Larvae (Egg to 25 dph)	Coastal/pelagic	21°C 500 μatm , 21°C 1000 μatm, 25°C 500 μatm , 25°C 1000 μatm	25 days	Yes	Yes		n/a	↑	=	=				1
Schwieterman, GD; Crear, DP; Anderson, BN; Lavoie, DR; Sulikowski, JA; Bushnell, PG; Brill, RW	2019	BIOLOGY	Clearnose Skate (Rostaraja eglanteria), Summer Flounder (Paralichthys dentatus), and Thorny Skate (Amblyraja radiata)	Wild caught	Coastal/pelagic/benthic	~600 uatm vs 2,200 uatm at 20, 24, 28°C for clearnose skate (Rostaraja eglanteria); ~600 uatm vs 2,200 uatm at 22 and 30°C summer flounder (Paralichthys dentatus); ~600 uatm vs 2,200 uatm at 9, 13 and 15 °C thorny skate (Amblyraja radiata)	48 h and one week	Yes	Yes	?	Yes	↑	=	=

## Sheet: 3. Locomotion
Name	Year	Journal name	Species	Life history stage	Habitat	CO2 level	CO2 duration	Significant difference?	Larvae/Juvenile	Adult	Activity	Ucrit
Hurst, TP; Copeman, LA; Andrade, JF; Stowell, MA; Al-Samarrie, CE; Sanders, JL; Kent, ML	2021	MARINE BIOLOGY	walleye pollock	eggs are maintained; larvae	coastal, pelagic	1200 μatm	4 weeks	no	yes	no	=	n/a
Bignami, S; Sponaugle, S; Cowen, RK	2013	GLOBAL CHANGE BIOLOGY	Rachycentron canadum	larvae	coasta, pelagic	EX1: 800, 2100; EX2: 3500, 5400	17, 22dph	no	yes	no	n/a	=
Munday, PL; Donelson, JM; Dixson, DL; Endo, GGK	2009	PROCEEDINGS OF THE ROYAL SOCIETY B-BIOLOGICAL SCIENCES	orange clownfish, Amphiprion percula	larvae	coastal; pelagic	400 (control), 500, 1000 ppm	11 dph	no	yes	no	n/a	=
Bignami, S; Sponaugle, S; Cowen, RK	2014	AQUATIC BIOLOGY	mahi-mahi, Coryphaena hippurus	larvae	pelagic, open water to coastal	400 (control), 800, 2200	21 days	no	yes	no	=	=
Rong, JH; Su, WH; Guan, XF; Shi, E; Zha, SJ; He, ML; Wang, HF; Liu, GX	2018	FRONTIERS IN PHYSIOLOGY	Black sea bream, Acanthopagrus schlegelii	larvae	pelagic, coastal	pH=8.1 (control), 7.8, 7.4	15 days	yes	yes	no	n/a	n/a
Ferrari, MCO; McCormick, MI; Munday, PL; Meekan, MG; Dixson, DL; Lonnstedt, O; Chivers, DP	2012	FUNCTIONAL ECOLOGY	damselfish, Pomacentrus amboinensis	juvenile	coastal; pelagic	400, 550, 700, 850	4 days	yes	yes	no	↑	n/a
Rodriguez-Dominguez, A; Connell, SD; Baziret, C; Nagelkerken, I	2018	MARINE POLLUTION BULLETIN	scarlet cardinalfish, Vincentia badia	embryonic, juvenile	benthic	1000	12 weeks	yes and no	yes	no	=	n/a
Andrade, JF; Hurst, TP; Miller, JA	2018	JOURNAL OF SEA RESEARCH	flatfish, speckled sanddab, Citharichthys stigmaeus	age: 0	coastal	400, 900, 1500	16 hours	no	yes	no	=	n/a
Laubenstein, TD; Rummer, JL; Nicol, S; Parsons, DM; Pether, SMJ; Pope, S; Smith, N; Munday, PL	2018	DIVERSITY-BASEL	kingfish, Seriola lalandi	larvae	pelagic; open water	500, 1000	18-24 dph	no	yes	no	=	n/a
Cripps, IL; Munday, PL; McCormick, MI	2011	PLOS ONE	lemon damselfish, Pomacentrus moleccensis; brown dottyback, Pseudochromis fuscus	juvenile	coastal; pelagic	600, 950	4-7 days	no	yes	no	↑	n/a
Jarrold, MD; Munday, PL	2018	FRONTIERS IN MARINE SCIENCE	spiny damselfish, Acnanthochromis polyacanthus	juvenile	coastal; pelagic	450, 1000	11 weeks	yes and no	yes	no	↓	=
Bignami, S; Sponaugle, S; Hauff, M; Cowen, RK	2017	ICES JOURNAL OF MARINE SCIENCE	cobia, Rachycentron canadum	larvae	coastal, pelagic	1700-2100	from 2 to 21 dph	no	yes	no	n/a	=
Silva, CSE; Novais, SC; Lemos, MFL; Mendes, S; Oliveira, AP; Goncalves, EJ; Faria, AM	2016	SCIENCE OF THE TOTAL ENVIRONMENT	sand smelt	larvae	coastal, pelagic	600 (control), 1000, 1800	15 days	no	yes	no	n/a	=
Di Santo, V	2015	JOURNAL OF EXPERIMENTAL MARINE BIOLOGY AND ECOLOGY	little skate, Leucoraja erinacea	embryonic, juvenile	benthic	(control), 1100	30 days		yes	no	n/a	n/a
Munday, PL; Watson, SA; Parsons, DM; King, A; Barr, NG; Mcleod, IM; Allan, BJM; Pether, SMJ	2016	ICES JOURNAL OF MARINE SCIENCE	yellowtail kingfish, Seriola lalandi	larvae	pelagic	900, 1700	6 days	no	yes	no	=	n/a
Pimentel, M; Pegado, M; Repolho, T; Rosa, R	2014	MARINE BIOLOGY	dolphinfish, Coryphaena hippurus	early larvae	open water; pelagic	400, 1600	3 dph	yes	yes	no	↓	n/a
Sundin, J; Amcoff, M; Mateos-Gonzalez, F; Raby, GD; Clark, TD	2019	OECOLOGIA	spiny chromis damselfish, Acanthochromis polyacanthus	juvenile	coastal; pelagic	400 (control), 1000	3 months	yes	yes	no	↑	n/a
Schmidt, M; Gerlach, G; Leo, E; Kunz, KL; Swoboda, S; Portner, HO; Bock, C; Storch, D	2017	MARINE ECOLOGY PROGRESS SERIES	gadid species: polar cod, Boreogadus saida; Atlantic cod, Gadus morhua	juvenile	coastal; pelagic	400, 850-1400	6 weeks	no	yes	no	=	n/a
Spatafora, D; Cattano, C; Aglieri, G; Quattrocchi, F; Turco, G; Quartararo, G; Dudemaine, J; Calosi, P; Milazzo, M	2022	MARINE ENVIRONMENTAL RESEARCH	anemone goby, Gobius incognitus	adult	coastal; pelagic	400, 850	96 hours	no	no	yes	=	n/a
Jutfelt, F; Hedgarde, M	2015	FRONTIERS IN ZOOLOGY	Atlantic cod	juvenile	coastal; pelagic	500 (control), 1000	12-19 days	no	yes	no	=	n/a
Sundin, J; Amcoff, M; Mateos-Gonzalez, F; Raby, GD; Jutfelt, F; Clark, TD	2017	BEHAVIORAL ECOLOGY AND SOCIOBIOLOGY	spiny chromis damselfish, Acanthochromis polyacanthus	juvenile	coastal; pelagic	400, 1000	3 months	no	yes	no	=	n/a
Maneja, RH; Frommel, AY; Browman, HI; Geffen, AJ; Folkvord, A; Piatkowski, U; Durif, CMF; Bjelland, R; Skiftesvik, AB; Clemmesen, C	2015	JOURNAL OF EXPERIMENTAL MARINE BIOLOGY AND ECOLOGY	Atlantic herring, Clupea Harengus L.	larvae	pelagic, open water to coastal	400, 1800, 4200	34 dph	no	yes	no	=	n/a
Hannan, KD; McMahon, SJ; Munday, PL; Rummer, JL	2021	MARINE ENVIRONMENTAL RESEARCH	coral reef: Caesio cuning, Cheilodipterus quinquelineatus, Abudefduf whitleyi and Lutjanus fulviflamma	adult	coastal; pelagic	400, 1000	9-11 days	yes	no	yes	n/a	↑
Lopes, AF; Morais, P; Pimentel, M; Rosa, R; Munday, PL; Goncalves, EJ; Faria, AM	2016	MARINE BIOLOGY	sand smelt, Atherina presbyter	larvae	coastal, pelagic	500, 2000	7, 21 days	no	yes	no	=	n/a
Rossi, T; Nagelkerken, I; Simpson, SD; Pistevos, JCA; Watson, SA; Merillet, L; Fraser, P; Munday, PL; Connell, SD	2015	PROCEEDINGS OF THE ROYAL SOCIETY B-BIOLOGICAL SCIENCES	catadromous fish: barramundi, Lates calcarifer	larvae	benthic	400, 1650	2-28 dph	yes	yes	no	↓	n/a
Pimentel, MS; Faleiro, F; Marques, T; Bispo, R; Dionisio, G; Faria, AM; Machado, J; Peck, MA; Portner, H; Pousao-Ferreira, P; Goncalves, EJ; Rosa, R	2016	CLIMATIC CHANGE	teleost fish: meagre, Argyrosomus regius; Sparus aurata, gilthead seabream	larvae	coastal, pelagic	0.5 change in pH (350, 1400)	10, 15 dph	yes	yes	no	↓	n/a
McMahon, SJ; Parsons, DM; Donelson, JM; Pether, SMJ; Munday, PL	2020	MARINE BIOLOGY	Australasian snapper, Chrysophyrys auratus	juvenile	coastal, pelagic, reef	1000	21 days	yes	yes	no	n/a	↓
Sundin, J; Jutfelt, F	2015	ICES JOURNAL OF MARINE SCIENCE	goldsinny wrasse, Ctenolabrus rupestris	spawning fish, juvenile		400, 1000	1 month	no	yes	no	=	n/a
Pan, HH; Setiawan, AN; McQueen, D; Khan, JR; Herbert, NA	2020	AQUACULTURE	yellowtail kingfish, Seriola lalandi	juvenile	open water; pelagic	3 (control), 12, 20, 28, 40 mg L-1	54 day	no	yes	no	n/a	=
Watson, SA; Allan, BJM; McQueen, DE; Nicol, S; Parsons, DM; Pether, SMJ; Pope, S; Setiawan, AN; Smith, N; Wilson, C; Munday, PL	2018	GLOBAL CHANGE BIOLOGY	yellowtail kingfish, Seriola lalandi	larvae, juvrniles	pelagic	500, 985	21 dph	yes and no	yes	no	n/a	↓
Sswat, M; Stiasny, MH; Jutfelt, F; Riebesell, U; Clemmesen, C	2016	PLOS ONE	Atlantic herring, Clupea Harengus L.	larvae	pelagic, open water to coastal	400, 900	32 days	no	yes	no	=	n/a
Davis, BE; Komoroske, LM; Hansen, MJ; Poletto, JB; Perry, EN; Miller, NA; Ehlman, SM; Wheeler, SG; Sih, A; Todgham, AE; Fangue, NA	2018	CONSERVATION PHYSIOLOGY	rockfish (Sebastes), cabezon (Scopaenichthys marmoratus)	juvenile	coastal; pelagic	600, 1600	3 weeks	yes	yes	no	=	n/a
Allan, BJM; Domenici, P; McCormick, MI; Watson, SA; Munday, PL	2013	PLOS ONE	coral reef fish: piscivorous dottyback, Pseudocchromis fuscus; planktivorous damselfish, Romacentrus amboinensis	adult	coastal; pelagic	400, 900	4 days	yes	no	yes	n/a	n/a
Faleiro et al.	2015	CONSERVATION PHYSIOLOGY	seahorses	adult	coastal; benthic		1 month		no	yes	↓	n/a
Kunz et al.	2018	JOURNAL OF EXPERIMENTAL BIOLOGY	polar cod (Boreogadus saida)	caught fish (adult?)	pelagic; coastal	390, 1170	4 months	yes	no	yes	n/a	↓
Couturier et al.	2013	Comparative Biochemistry and Physiology	Pseudochromis fuscus; Pomacentrus amboinensis; Pomacentrus moluccensis		coastal; pelagic	1400, 2400	4 days	no			n/a	n/a
Davis et al.	2017	Global Change Biology	Antarctic fishes. Emerald rockcod (Trematomus bernacchii)	juvenile	coastal; pelagic	450, 850, 1200	2, 7, 14, 21 days		yes	no	n/a	n/a
Allan et al	2014	PROCEEDINGS OF THE ROYAL SOCIETY B-BIOLOGICAL SCIENCES	coral reef	larvae (adult breeding pairs placed in conditions, checked their larvae)	coastal; pelagic		5 months	yes	yes	no	n/a	n/a
Munday et al.	2016	PEERJ	clownfish; ambon damselfish	larvae	coastal - coral reef	400, 1000	12-15 days	yes	yes	no	n/a	n/a
Manriquez et al.	2016	PLOS ONE	C. concholepas	juvenile	coastal; benthic	500, 1400	5.8 months	yes	yes	no	n/a	n/a
Hamilton et al.	2013	PROCEEDINGS OF THE ROYAL SOCIETY B-BIOLOGICAL SCIENCES	California rockfish	juvenile	coastal; pelagic	400, 1100	19 days	yes	yes	no	n/a	n/a
Pegado et al.	2018	MARINE AND FRESHWATER BEHAVIOUR AND PHYSIOLOGY	sharks	embryos, juveniles	coastal; pelagic	400, 900	45 days	yes	yes	no	n/a	n/a
Maneja et al.	2013	MARINE BIOLOGY	atlantic cod	larvae	coastal; pelagic	370, 1800, 4200	3-27 dph	yes	yes	no	n/a	n/a
Munday et al.	2010	PROCEEDINGS OF THE NATIONAL ACADEMY OF SCIENCES	clownfish	larvae	coastal; pelagic	control, 700, 850	1-10dph	yes	yes	no	↑	n/a
Munday et al.	2013	MARINE BIOLOGY	coral trout	juvenile	coastal; pelagic	500, 700, 1000	4 weeks	yes	yes	no	↑	n/a
Jarrold et. al	2020	ELSEVIER	yellowtail kingfish	Early life stages	pelagic; open water	500, 1000	25 dph	yes	yes	no	n/a	n/a
Cominassi et. al	2019	PLOS ONE	European seabass	larvae; early juvenile	coastal; pelagic	650, 1150, 1700	2-60 dph	no	yes	no	n/a	=
Wang et. al	2017	MARINE ENVIRONMENTAL RESEARCH	marine medaka	larvae	coastal; pelagic	450, 1160, 1783	8-16 dpf	yes	no	no	n/a	n/a
Nasuchon et. al	2016	Fisheries Science	Japanese anchovy	adult	coastal or open ocean; pelagic	400, 1000 ppm	1 month	no	no	yes	n/a	n/a
Devine et. al	2021	OECOLOGIA	cardinalfish	adult	coastal; pelagic	550 ppm, 700 ppm, 950 ppm	4 days	yes	no	yes	↑	n/a
Hamilton et. al	2017	PLOS ONE	Copper rockfish (S. caurinus); Blue rockfish (S. mystinus)	juveniles	copper rockfish larvae (pelagic; coastal); blue rockfish larvae (benthic). Copper rockfish are pelagic larvae. As adults both are pelagic and coastal	500; 750; 1900; 2800 mμ atm	5-8 weeks	yes	yes	no	n/a	↓/=

## Sheet: 4. Food Assimilation
Name	Year	Journal name	Species	Life history stage	What was measured?	CO2 concentration/duration (atm, kPa - concentration)	Habitat	SDA/related measures	Feeding	Significant difference?
Siegfried, E; Johnson, DW	2023	JOURNAL OF EXPERIMENTAL MARINE BIOLOGY AND ECOLOGY	CaliforniaGrunion (Leuresthes tenuis)	larvae	SDA	CO2 366.64 μatm, pHNBS = 8.09; elevated pCO2 = 913.34, pHNBS = 7.77 exposed for 2- 9 days	coastal	↓	no
Rong, JH; Tang, Y; Zha, SJ; Han, Y; Shi, W; Liu, GX	2020	MARINE ENVIRONMENTAL RESEARCH	black sea bream (Acanthopagrus schlegelii)	juvenile	consumption rate (CR) and swallowing rate (SR) - food was acidified or not	pH 8.1, 7.8, and 7.4 for 15 days	coastal, pelagic	n/a	↓ ↓	yes
Andrade, JF; Hurst, TP; Miller, JA	2018	JOURNAL OF SEA RESEARCH	speckled sanddab (Citharichthys stigmaeus)	age-0?	posture, activity, and foraging and the behaviour to conspecific alarm cue	(~900 μatm and ~1500 μatm for 4-6 weeks	benthic, coastal	n/a	↓	non significant trents
Bignami, S; Sponaugle, S; Hauff, M; Cowen, RK	2017	ICES JOURNAL OF MARINE SCIENCE	cobia (Rachycentron canadum)	larvae	starvation resistance, Ucrit, survival and other measures	1700–2100 latm pCO2 for 5 to 13 days	tropical and subtropical, pelagic coastal	n/a	↓	yes, larvae exposed to high CO2 were starving faster than controls
Cripps, IL; Munday, PL; McCormick, MI	2011	PLOS ONE	brown dottyback (Pseudochromis fuscus)	adult	activity levels, feeding activity and preference for prey odour	400, 600 and 950 uatm for 4-7 days	coral reef	n/a	↓	yes, avoided prey odorant; feeding actvity lower at 600 uatm
Cominassi, L; Moyano, M; Claireaux, G; Howald, S; Mark, FC; Zambonino-Infante, JL; Peck, MA	2020	SCIENTIFIC REPORTS	European seabass (D labrax)	juveniles	growth rate, specific rate of digestive enzymes	650 and 1750 uatm up to 367 days	coastal	↓	=	stomach pH yes; no effect on enzyme activity
Nowicki, JP; Miller, GM; Munday, PL	2012	JOURNAL OF EXPERIMENTAL MARINE BIOLOGY AND ECOLOGY	anemonefish (Amphiprion melanopus)	larvae	food consumption and activity level	temperature (3 levels: 28.5, 30, and 31.5 °C) and pCO2 (3 levels: averaging 420, 530, and 960 μatm) for 21 days	coral reef	n/a	=	no
Stiasny, MH; Mittermayer, FH; Gottler, G; Bridges, CR; Falk-Petersen, IB; Puvanendran, V; Mortensen, A; Reusch, TBH; Clemmesen, C	2018	SCIENTIFIC REPORTS	Atalantic cod (Gadus morhua)	larvae	survival, growth, histology	1100 uatm for 6 weeks	live near ocean floors in deep water	n/a		yes
McMahon, SJ; Donelson, JM; Munday, PL	2018	MARINE ECOLOGY PROGRESS SERIES	Amphiprion percula	juvenile	change in feeding in presence of predator	489 and 1022 uatm for 50 days	coral reef	n/a	=	yes
Faleiro, F; Baptista, M; Santos, C; Aurelio, ML; Pimentel, M; Pegado, MR; Paula, JR; Calado, R; Repolho, T; Rosa, R	2015	CONSERVATION PHYSIOLOGY	seahorses, Hippocampus guttulatus	adult	metabolism, ventilation rate, feed intake and behavioural patterns (including activity and swimming)	pCO2 = ∼1400 µatm, ΔpH = −0.5 for 1 month	coastal, estuary, shallow water	n/a	↓	yes
Wang, YB; Chen, R; Wang, Q; Yue, YF; Gao, QX; Wang, CH; Zheng, HF; Peng, SM	2022	VETERINARY SCIENCES	Yellow Croaker (Larimichthys crocea)	juvenile	growth and gene expression	pH = 8.1 (control) and 7.3 for acidified for 27 days	coastal, brackish	n/a	n/a	yes

## Sheet: 5. Growth
Name	Year	Journal name	species	Life history stage	Habitat	CO2 concentration/duration (uatm concentration)	Time of exposure (days)	>30days	Sig diff?	Body mass	Length	Growth	Other measurement
Pope, EC; Ellis, RP; Scolamacchia, M; Scolding, JWS; Keay, A; Chingombe, P; Shields, RJ; Wilcox, R; Speirs, DC; Wilson, RW; Lewis, C; Flynn, KJ	2014	BIOGEOSCIENCES	European sea bass, Dicentrarchus labrux	larvae	coastal;pelagic	1000	42 days	y	no	n/a	=	n/a	n/a
McMahon, SJ; Parsons, DM; Donelson, JM; Pether, SMJ; Munday, PL	2020	MARINE ENVIRONMENTAL RESEARCH	Australasian snapper	larvae	coastal;pelagic	400, 1000	to 1dp-16dph	n	no	n/a	=	n/a	n/a
Sswat, M; Stiasny, MH; Jutfelt, F; Riebesell, U; Clemmesen, C	2018	PLOS ONE	Atlantic herring, Clupea harengu	larvae	pelagic, open water to coastal	400, 900	before hatching (11-13 days until hatched)	n	no	=	=	n/a	n/a
Watson, SA; Allan, BJM; McQueen, DE; Nicol, S; Parsons, DM; Pether, SMJ; Pope, S; Setiawan, AN; Smith, N; Wilson, C; Munday, PL	2018	GLOBAL CHANGE BIOLOGY	yellowtail kingfish, Seriola lalandi	larvae	pelagic; open water	500, 1000	1, 11, 21 days (total 25 days)	n	yes	n/a	↓	n/a	n/a
de Souza, KB; Jutfelt, F; Kling, P; Forlin, L; Sturve, J	2014	PLOS ONE	Atlantic halibut, hippoglossus hippoglossus	juvenile	benthic, coastal	400, 1000	96 days	y	yes	n/a	n/a	n/a	chanes in gene expression
Targett, TE; Grecay, PA; Dixon, RL	2018	CANADIAN JOURNAL OF FISHERIES AND AQUATIC SCIENCES	Fundulus heteroclitus	juvenile	benthic, coastal	pH= decreased up to 7.5, 7.2, 6.8	14 days	n	no	n/a	n/a	=	n/a
Lopes, IG; Araujo-Dairiki, TB; Kojima, JT; Val, AL; Portella, MC	2017	ECOLOGY AND EVOLUTION	tambaqui, Colossoma macropomum	larvae	freshwater	200, 400, 850 ppm	16 days	n	yes	n/a	↓	n/a	skeletel abnormalities
Cross, EL; Murray, CS; Baumann, H	2019	SCIENTIFIC REPORTS	Menidia menidia	hatching to post-larval	coastal, pelagic	400, 2200, 4500	6-9 days	n	yes	n/a	↓	↓	n/a
Kreiss, CM; Michael, K; Lucassen, M; Jutfelt, F; Motyka, R; Dupont, S; Portner, HO	2015	JOURNAL OF COMPARATIVE PHYSIOLOGY B-BIOCHEMICAL SYSTEMS AND ENVIRONMENTAL PHYSIOLOGY	Atlantic cod, Gadus morhua		coastal;pelagic	550, 1200, 2200	2-3 weeks	n	yes	n/a	n/a	n/a	↓ soft tissue mass
Willis-Norton, E; Carr, MH; Hazen, EL; Kroeker, KJ	2022	SCIENTIFIC REPORTS	Lingcod, Ophiodon elongatus	larvae	benthic	pH- 7.9, 7.7, 7.5	1.5 weeks + 3 days before immersed in experimental treatment	n	yes	↓	↓	n/a	n/a
Wang, YB; Chen, R; Wang, Q; Yue, YF; Gao, QX; Wang, CH; Zheng, HF; Peng, SM	2022	VETERINARY SCIENCES	Yellow Croaker, Larimichthys crocea	juvenile	benthic, coastal	pH=7.3	until 27 days	n	yes	n/a	n/a	↓	n/a
Drabikova, L; Fjelldal, PG; Yousaf, MN; Morken, T; De Clercq, A; McGurk, C; Witten, PE	2023	BIOMOLECULES	Atlantic salmon, Salmo salar, L.		coastal;pelagic	5mg/L, 20mg/L	3 weeks	n	yes	↓	↓	n/a	↓ condition factor
Murray, CS; Baumann, H	2018	DIVERSITY-BASEL	Atlantic silversides, Menidia menidia	larvae	coastal	400, 2200, 4000, 6000	didn't use time (stopped when larvae turned 10mm)	n	yes	n/a	↓	=	n/a
Morrell, BK; Gobler, CJ	2020	DIVERSITY-BASEL	Estuarine fishes (3 types)	larvae	coastal	pH= 7.8-7.2 (multiple types of changes)	10 days of diurnal changes	n	yes	n/a	↓	n/a	n/a
Perry, Dean M.; Redman, Dylan H.; Widman, James C., Jr.; Meseck, Shannon; King, Andrew; Pereira, Jose J.	2015	ECOL EVOL	Stenotomus chrysops	juvenile	Coastal in the summer, pelagic; offshore in winter	(8 weeks of rearing) at 1200 to 2600 uatm	8 weeks	y	no	=	=	n/a	n/a
Hurst, Thomas P.; Copeman, Louise A.; Andrade, Jessica F.; Stowell, Michelle A.; Al-Samarrie, Colleen E.; Sanders, Justin L.; Kent, Michael L.	2021	MAR BIOL	walleye pollock	larvae	coastal;pelagic	pCO2 levels (1200 uatm)	2 and 4 weeks	n	no	n/a	=	n/a	n/a
Kim, Kyung-Su; Shim, Jeong Hee; Kim, Suam	2015	OCEAN SCI J	Paralichthys olivaceus	larvae	benthic, coastal	600 and 1300 uatm. 0-14days:	more than 18 days	n	yes	↑	↑	↑	n/a
Murray, Christopher S.; Malvezzi, Alex; Gobler, Christopher J.; Baumann, Hannes	2014	MAR ECOL PROG SER	Atlantic silversides, Menidia menidia	larvae	coastal	at 1100 or 2300 uatm	10 dph	n	no	n/a	=	=	n/a
Bignami, Sean; Sponaugle, Su; Cowen, Robert K.	2013	GLOBAL CHANGE BIOL	Rachycentron canadum	larvae	coastal;pelagic	800, 1000, 3500, 5500 uatm:	3 weeks	n	yes, at higher pCO2s	n/a	=/ ↓	n/a	n/a
Munday, Philip L.; Donelson, Jennifer M.; Dixson, Danielle L.; Endo, Geoff G. K.	2009	P ROY SOC B-BIOL SCI	orange clownfish, Amphiprion percula	early life history	coastal; pelagic	current day, 550, 750 and 1030 ppm atmospheric CO2	11 days	n	yes, not all	=/ ↑	↑	n/a	n/a
Wang, Le; Sun, Fei; Wen, Yanfei; Yue, Gen Hua	2021	MAR BIOTECHNOL	Asian Seabass	juveniles	pelagic, coastal	control at 450 μatm, moderate at 1160 μatm, and high at 1783 μatm	7 days	n	no	=	n/a	n/a	n/a
Reveillac, Elodie; Lacoue-Labarthe, Thomas; Oberhaensli, Francois; Teyssie, Jean-Louis; Jeffree, Ross; Gattuso, Jean-Pierre; Martin, Sophie	2015	J EXP MAR BIOL ECOL	sea bream	juvenile	pelagic, coastal	(500, 700, 2000, 4000 uatm)	3 weeks	n	no	=	=	n/a	n/a
Di Franco, Antonio; Calo, Antonio; Sdiri, Khalil; Cattano, Carlo; Milazzo, Marco; Guidetti, Paolo	2019	BIOL LETTERS	wrasse, Symphodus ocellatus	juvenile	coastal	1400 uatm compared to controls (400 uatm) for 18-42 days	18-42 days	y	yes	n/a	n/a	↑	n/a
Hurst, Thomas P.; Fernandez, Elena R.; Mathis, Jeremy T.	2013	ICES J MAR SCI	walleye pollock, Theragra chalcogramma	larvae	coastal;pelagic	2100 uatm	30 dph	y		n/a	n/a	n/a	n/a
Ruiz-Jarabo, I; Gregorio, S. F.; Alves, A.; Mancera, J. M.; Fuentes, J.	2021	COMP BIOCHEM PHYS A	Sparus aurata	juveniles	coastal;pelagic	950 or 1800 uatm	5 weeks	y	no	=	=	n/a	n/a
Frommel, Andrea Y.; Maneja, Rommel; Lowe, David; Pascoe, Christine K.; Geffen, Audrey J.; Folkvord, Arild; Piatkowski, Uwe; Clemmesen, Catriona	2014	ECOL APPL	Atlantic herring	larvae	pelagic, coastal	1900 and 4300 uatm for 40 days	40 days	y	yes	↓	n/a	n/a	n/a
Wang, Xiaojie; Song, Lulu; Chen, Yi; Ran, Haoyu; Song, Jiakun	2017	MAR ENVIRON RES	marine medaka, Oryzias melastigma	early development	coastal; pelagic	at 1800 uatm	8-15 days (when hatched)	n	yes	=	↑	n/a	n/a
Munday, Philip L.; Gagliano, Monica; Donelson, Jennifer M.; Dixson, Danielle L.; Thorrold, Simon R.	2011	MAR ECOL PROG SER	spiny damselfish, Acnanthochromis polyacanthus	early development	coastal; pelagic	(600, 725, 850 µatm CO2)	3 weeks	n	no	=	=	n/a	n/a
Villalobos, Cristina; Love, Brooke A.; Olson, M. Brady	2020	FRONT MAR SCI	Pacific Herring, Clupea pallasi	early life stages	pelagic; coastal	two pCO2 (600 μatm or 1200 μatm	6 to 15 days	n	no	n/a	=	n/a	n/a
Hurst, Thomas P.; Copeman, Louise A.; Haines, Scott A.; Meredith, Summer D.; Daniels, Kamilya; Hubbard, Kalyn M.	2019	MAR ENVIRON RES	Pacific cod	larvae	pelagic, coastal	5 weeks cod exposed to 1700 uatm	5 weeks	y	no	#NAME?	n/a	n/a	n/a
Bignami, Sean; Sponaugle, Su; Cowen, Robert K.	2014	AQUAT BIOL	mahi-mahi, Coryphaena hippurus	larvae	pelagic, open water to coastal	350 to 490, 770 to 2170 µatm pCO2	3 weeks	n	yes	n/a	#NAME?	n/a	n/a
Sun, Lingbin; Ruan, Jinpeng; Lu, Mengchao; Chen, Meng; Dai, Zhongliang; Zuo, Zhenghong	2019	ENVIRON GEOCHEM HLTH	marine medaka, Oryzias melastigma	larvae	coastal; pelagic	650, 1150, 1700 μatm	45 and 60 days	y	yes, only some time points	n/a	↓/=	n/a	n/a
Franke, A.; Clemmesen, C.	2011	BIOGEOSCIENCES	Atlantic herring, Clupea harengus L.	early life stages	pelagic, open water to coastal	480, 1260, 1859, 2626, 2903, 4635 μatm	until hatch	n	no	=	=	n/a	n/a
Stiasny, Martina H.; Sswat, Michael; Mittermayer, Felix H.; Falk-Petersen, Inger-Britt; Schnell, Nalani K.; Puvanendran, Velmurugu; Mortensen, Atle; Reusch, Thorsten B. H.; Clemmesen, Catriona	2019	GLOBAL CHANGE BIOL	Atlantic cod	larvae	coastal; pelagic	ambient: 503 µatm, elevated: 1,179 µatm	35-36 days	y	yes (under food limitation)	↑	n/a	n/a	n/a
Spisla, Carsten; Taucher, Jan; Bach, Lennart T.; Haunost, Mathias; Boxhammer, Tim; King, Andrew L.; Jenkins, Bettany D.; Wallace, Joselynn R.; Ludwig, Andrea; Meyer, Jana; Stange, Paul; Minutolo, Fabrizio; Lohbeck, Kai T.; Nauendorf, Alice; Kalter, Verena; Lischka, Silke; Sswat, Michael; Doerner, Isabel; Ismar-Rebitz, Stefanie M. H.; Aberle, Nicole; Yong, Jaw C.; Bouquet, Jean-Marie; Lechtenboerg…	2021	FRONT MAR SCI	Atlantic herring	larvae	Temperate Coastal	1978 – 2069 μatm	53 days	y	yes	n/a	n/a	n/a	↑ biomass - modelling
DePasquale, Elizabeth; Baumann, Hannes; Gobler, Christopher J.	2015	MAR ECOL PROG SER	Menidia menidia, Menidia beryllina, Cyprinodon variegatus	early life stages	coastal, pelagic	pH 7.9 vs 7.4	until hatch (7 days)	n	yes in 2 out of 3 spp	n/a	#NAME?	n/a	n/a
Leo, Elettra; Dahlke, Flemming T.; Storch, Daniela; Poertner, Hans-O; Mark, Felix C.	2018	CONSERV PHYSIOL	Atlantic herring, Clupea harengus L.	eggs	pelagic, open water to coastal	400 and 1100 uatm	up to hatch (11-27 days)	n	no	n/a	=	n/a	n/a
Alves, Alexandra; Gregorio, Silvia F.; Ruiz-Jarabo, Ignacio; Fuentes, Juan	2020	COMP BIOCHEM PHYS A	European sea bass, Dicentrarchus labrax	juveniles	coastal; pelagic	507 and 1735 uatm	35 days	y	yes	n/a	↓	n/a	n/a
Schade, Franziska M.; Clemmesen, Catriona; Wegner, K. Mathias	2014	MAR BIOL	three-spined stickleback, Gasterosteus aculeatus	larvae	pelagic, coastal	400 and 1000 uatm	parents exposed, 30 dph	y	yes	n/a	↑	n/a	n/a
Hurst, Thomas P.; Laurel, Benjamin J.; Mathis, Jeremy T.; Tobosa, Lauren R.	2016	ICES J MAR SCI	North Pacific flatfish	larvae	benthic, coastal	1200 uatm	upto 60 days	y	yes	=	=	n/a	↓ condition factor
Tegomo, Fabrice Arnaud; Zhong, Zhiwen; Njomoue, Achille Pandong; Okon, Samuel Ukpong; Ullah, Sami; Gray, Neveen Anandi; Chen, Kai; Sun, Yuxiao; Xiao, Jinxing; Wang, Lei; Ye, Ying; Huang, Hui; Shao, Qingjun	2021	ANIMALS-BASEL	Black Sea Bream, Acanthopagrus schlegelii	juveniles	pelagic, coastal	up to 2000 uatm	2 weeks	n	yes	n/a	n/a	↓	↑ food intake
Jarrold, Michael D.; Munday, Philip L.	2018	MAR BIOL	spiny chromis damselfish, Acanthochromis polyacanthus	juvenile	coastal; pelagic	500, 1000, and diel cycling elevated 1000+/- 300 and 500	11 and 6 weeks	y	no	=	=	n/a	n/a
Shao, Yi Ta; Chang, Feng Yu; Fu, Wen-Chun; Yan, Hong Young	2016	AQUAC RES	Epinephelus coioides	juvenile	pelagic, coastal	pH 7.4–7.6 vs control water (pH 8.1–8.3)	6 weeks	y	yes	n/a	n/a	↓	n/a
Cominassi, Louise; Moyano, Marta; Claireaux, Guy; Howald, Sarah; Mark, Felix C.; Zambonino-Infante, Jose-Luis; Le Bayon, Nicolas; Peck, Myron A.	2019	PLOS ONE	European sea bass, Dicentrarchus labrax	juvenile	coastal; pelagic	up to 1700 µatm	45 and 60 days	y	no	n/a	=	n/a	n/a
Pegado, Maria Rita; Santos, Catarina; Couto, Ana; Pinto, Eduarda; Lopes, Ana Rita; Diniz, Mario; Rosa, Rui	2018	MAR FRESHW BEHAV PHY	tropical sharks, Chiloscyllium plagiosum	newly hatched	coastal; pelagic	900 µatm	45 days	y	yes	n/a	n/a	↓	n/a
Bignami, Sean; Sponaugle, Su; Hauff, Martha; Cowen, Robert K.	2017	ICES J MAR SCI	cobia, Rachycentron canadum	larvae	coastal; pelagic	1700–2100 μatm pCO2	2-3 weeks	n	yes, transient	n/a	↓	↓	↓ developmental rate
Frommel, Andrea Y.; Schubert, Alexander; Piatkowski, Uwe; Clemmesen, Catriona	2013	MAR BIOL	Baltic cod, Gadus morhua	larvae	pelagic, coastal	10 day exposure ofup to 4000 uatm	10 days	n	no	n/a	=	n/a	n/a
McCormick, Stephen D.; Regish, Amy M.	2018	J FISH BIOL	Atlantic salmon, Salmo salar smolts	smolts	pelagic, coastal	2 weeks at 1100 uatm	2 weeks	n	yes	n/a	n/a	↑	n/a
Tian, Honglin; Liu, Jinhu; Cao, Liang; Zuo, Tao; Dou, Shuozeng	2022	FISH RES	Paralichthys olivaceus	early life stages	benthic, coastal	1400 and 3700 uatm	52 days	y	no	n/a	=	n/a	n/a
Jarrold, Michael D.; Munday, Philip L.	2019	BIOL LETTERS	Acanthochromis polyacanthus; Amphiprion percula	larvae	coastal; pelagic	500, 1000, diel cycling 1000 +/- 300 µatm	up to 28 dph	n	yes	↓	↓	n/a	n/a
Kwan, Garfield T.; Shen, Sara G.; Drawbridge, Mark; Checkley, David M., Jr.; Tresguerres, Martin	2021	SCI TOTAL ENVIRON	white seabass, Atractoscion nobilis	larvae	coastal, pelagic	1831 µatm	5 days	n	no	n/a	=	n/a	n/a
Frommel, Andrea Y.; Lye, Sadie L. R.; Brauner, Colin J.; Hunt, Brian P. V.	2022	SCI REP-UK	Pacific Herring, Clupea pallasi	embryonic development		400, 1500 and 3200 µatm	4 days	n	no	n/a	=	n/a	n/a
Howald, Sarah; Moyano, Marta; Crespel, Amelie; Kuchenmuller, Luis L.; Cominassi, Louise; Claireaux, Guy; Peck, Myron A.; Mark, Felix C.	2022	J EXP BIOL	European sea bass, Dicentrarchus labrax	larvae	coastal; pelagic	1750 uatm	up to 250 dph	y	no	=	=	n/a	n/a
Frommel, Andrea Y.; Margulies, Daniel; Wexler, Jeanne B.; Stein, Maria S.; Scholey, Vernon P.; Williamson, Jane E.; Bromhead, Don; Nicol, Simon; Havenhand, Jon	2016	J EXP MAR BIOL ECOL	yellowfin tuna, Thunnus albacares	larvae	coastal	2000 or 3300 uatm up to 7 dpf	7 days	n	no	=	n/a	n/a	n/a
Murray, Christopher S.; Fuiman, Lee A.; Baumann, Hannes	2017	ICES J MAR SCI	Atlantic silverside, Menidia menidia	early life stages	coastal	500, 2300 uatm	122 dph	y	yes	↓	↓	n/a	n/a
Cominassi, Louise; Moyano, Marta; Claireaux, Guy; Howald, Sarah; Mark, Felix C.; Zambonino-Infante, Jose-Luis; Peck, Myron A.	2020	SCI REP-UK	European sea bass, Dicentrarchus labrax	juvenile	coastal; pelagic	1750 uatm for 365 days	1 year	y	no	n/a	n/a	=	n/a
Oliveira, Helena; Maulvault, Ana Luisa; Castanho, Sara; Repolho, Tiago; Valente, Luisa M. P.; Pousao-Ferreira, Pedro; Rosa, Rui; Marques, Antonio; Anacleto, Patricia	2023	SCI TOTAL ENVIRON	Senegalese sole, Solea senegalensis	juvenile	pelagic, coastal	75 day exposure to 1000 uatm	75 days	y	yes	↑	=	n/a	n/a
Crespel, Amelie; Zambonino-Infante, Jose-Luis; Mazurais, David; Koumoundouros, George; Fragkoulis, Stefanos; Quazuguel, Patrick; Huelvan, Christine; Madec, Laurianne; Servili, Arianna; Claireaux, Guy	2017	MAR BIOL	European sea bass, Dicentrarchus labrax	early life stages	coastal; pelagic	980 uatm for 43 days	43 days	y	yes	↓	↓	n/a	n/a
Cattano, Carlo; Calo, Antonio; Di Franco, Antonio; Firmamento, Roberto; Quattrocchi, Federico; Sdiri, Khalil; Guidetti, Paolo; Milazzo, Marco	2017	MAR ENVIRON RES	Symphodus	juveniles	coastal, pelagic	428-493, 750-835 uatm	25 days	n	yes	n/a	↑	n/a	n/a
Murray, Christopher S.; Klinger, Terrie	2022	J EXP BIOL	Pacific herring	embryos	pelagic; coastal	550 vs 2300 uatm	21 days	n	no	=	=	n/a	n/a
Di Santo, Valentina	2015	J EXP MAR BIOL ECOL	little skate, Leucoraja erinacea	embryo	benthic	1000 uatm for 30 days	1 month	y	yes	↓	n/a	n/a	n/a
Chambers, R. C.; Candelmo, A. C.; Habeck, E. A.; Poach, M. E.; Wieczorek, D.; Cooper, K. R.; Greenfield, C. E.; Phelan, B. A.	2014	BIOGEOSCIENCES	Paralichthys dentatus	early life stages		(1800 uatm) and high-CO2 (4700 uatm) levels for 28 days	28 days	n	yes	n/a	↓↑	↓↑	↓energy reserves	Changed prior to/after hatch
Jarrold, Michael D.; Munday, Philip L.	2018	FRONT MAR SCI	spiny damselfish, Acnanthochromis polyacanthus	juveniles	coastal; pelagic	11 weeks in two stable (450 and 1000 μatm)	11 weeks	y	trend	↓	↓	n/a	n/a
Noor, NM; De, M; Iskandar, A; Keng, WL; Cob, ZC; Abd Ghaffar, M; Das, SK	2019	AQUACULTURE	tiger grouper (Epinephelus fuscoguttatus) × giant grouper (E. lanceolatus) hybrid	Juvenile	coral reef	16 weeks of 390 μatm (control-current CO2), 610 μatm (moderate) and 1010 μatm (high)	16 weeks	y	yes	↓	↓	↓	n/a
Silva, CSE; Lemos, MFL; Faria, AM; Lopes, AF; Mendes, S; Goncalves, EJ; Novais, SC	2018	ECOTOX ENVIRON SAFE	sand smelt Atherina presbyter	larvae	coastal; pelagic	from short (15 days) and long-term exposure (45 days) to increasing pCO2 levels (control: ~515 μatm, pH = 8.07; medium: ~940 μatm, pH = 7.84; high: ~1500 μatm, pH = 7.66)	15 and 45 days	y	no	=	=	n/a	n/a
Sundin, J; Amcoff, M; Mateos-Gonzalez, F; Raby, GD; Clark, TD	2019	OECOLOGIA	spiny chromis damselfish (Acanthochromis polyacanthus)	Juvenile	coastal; pelagic	over 3 months of acclimation to projected end-of-century CO2 levels (~ 1000 μatm) vs 420 uatm	>3 months	y	no	=	n/a	n/a	n/a
Lonthair, J; Hwang, PP; Esbaugh, AJ	2020	ICES J MAR SCI	orange-spotted grouper (Epinephelus coioides)	Embryo	coral reef	48 hr exposure of a control treatment (650 latm), a medium pCO2 level (1500 latm), and a predicted high coastal-upwelling pCO2 level (3100 latm)	48hr	n	no	n/a	=	n/a	#NAME?
Pan, HH; Setiawan, AN; McQueen, D; Khan, JR; Herbert, NA	2020	AQUACULTURE	yellowtail kingfish, Seriola lalandi			54 days of exposure to 3.28 mg L−1 (ambient control), 12.52 mg L−1, 19.83 mg L−1, 28.2 mg L−1 and 39.6 mg L−1	54 days	y	yes	↓	n/a	↓	n/a
Glippa, O; Brutemark, A; Johnson, J; Spilling, K; Candolin, U; Engstrom-Ost, J	2017	FRONT MAR SCI	Threespine stickleback	Embryo	benthic, coastal	control: pH 7.8; and reduced pH treatments: pH 7.5 and 7.0) for 21 days (1301, 2440 and 7298 uatm)	21 days	n	no	n/a	=	n/a	n/a
Gobler, CJ; Merlo, LR; Morrell, BK; Griffith, AW	2018	FRONT MAR SCI	Menidia beryllina (inland silverside) and Cyprinodon variegatus (sheepshead minnow).			Around 380uatm and 1700 uatm, 12 and 16 days of exposure	12 and 16 days	n	no	n/a	=	n/a	n/a
Baumann, H; Talmage, SC; Gobler, CJ	2012	NAT CLIM CHANGE	Menidia beryllina	Larvae (embryo)	coastal, pelagic	present-day CO2 levels ( 400 ppm), exposure of M. beryllina embryos to 1,000 ppm	7dph	n	yes	n/a	↓	n/a	↓ Survival
Dziergwa, J; Singh, S; Bridges, CR; Kerwath, SE; Enax, J; Auerswald, L	2019	SCI REP-UK	puffadder shyshark (Haploblepharus edwardsii, Scyliorhinidae)	Juvenile (~32cm and 120g)		9 weeks of exposure to 2200 uatm vs 400 uatm	9 weeks	y	no	=	=	n/a	n/a
Maneja, RH; Dineshram, R; Thiyagarajan, V; Skiftesvik, AB; Frommel, AY; Clemmesen, C; Geffen, AJ; Browman, HI	2014	MAR POLLUT BULL	Atlantic herring (Clupea harengus L.) larvae	Larvae (embryo)	pelagic, coastal	ambient (370 latm) and elevated (1800 latm) pCO2 for one-month.	1 month	y	yes	n/a	↓	n/a	n/a
Concannon, CA; Cross, EL; Jones, LF; Murray, CS; Matassa, CM; McBride, RS; Baumann, H	2021	ICES J MAR SCI	Atlantic silverside, Menidia menidia	Juvenile to adult	coastal	reared wild-caught juveniles to maturity at 20◦C under duplicate control (∼600 μatm CO2) and high CO2 conditions (∼2200 μatm CO2) + 17, 20 and 24°C	whole life cycle	y	yes	↑	↑	n/a	n/a
Noor, NM; De, M; Cob, ZC; Das, SK	2021	AQUAC RES	Sagor catfish (Hexanematichthys sagor) juveniles	Juvenile	benthic, coastal	20 weeks exposure to 400, 550 and 900 uatm	20 weeks	y	yes	↓	↓	n/a	↑ AST, ALT, ALP with cortisol. Fish are stressed out
McMahon, SJ; Munday, PL; Wong, MYL; Donelson, JM	2019	SCI REP-UK	orange clownfish (Amphiprion percula) for 50 days post-hatching		coastal; pelagic	490 vs 1000 uatm	50 days	y	yes	↓	↓	n/a	n/a
Maneja, RH; Frommel, AY; Browman, HI; Geffen, AJ; Folkvord, A; Piatkowski, U; Durif, CMF; Bjelland, R; Skiftesvik, AB; Clemmesen, C	2015	J EXP MAR BIOL ECOL	Atlantic herring (Clupea harengus L.)	Larvae	pelagic, open water to coastal	three pCO2 conditions (control — 370, medium — 1800, and high — 4200 μatm)	34dph	y	yes	n/a	↓	n/a	n/a
Das, SK; Selvan, KT; Noor, NM; De, MMT; Francis, DS	2023	J SEA RES	hybrid marine grouper (Epinephelus fuscoguttatus × E. lanceolatus)	Larvae	coral reef	(400, 700, and 1000 ppm)	12 weeks	y	yes	↓	↓	n/a	n/a
Maulvault, AL; Santos, LHMLM; Paula, JR; Camacho, C; Pissarra, V; Fogaca, F; Barbosa, V; Alves, R; Ferreira, PP; Barcelo, D; Rodriguez-Mozaz, S; Marques, A; Diniz, M; Rosa, R	2018	SCI TOTAL ENVIRON	juvenile fish (Argyrosomus regius)	Juvenile (2.6g)	coastal, pelagic	28 days of exposure to 500 vs 1500 uatm	28 days	n	no	=	=	n/a	n/a
Miller, GM; Watson, SA; Donelson, JM; McCormick, MI; Munday, PL	2012	NAT CLIM CHANGE	adult anemonefish, Amphiprion melanopus		coastal; pelagic	21 days of exposure to present-day (control, 430 atm) and increased-CO2 treatments (moderate, 581 atm; high, 1,032 atm)	21 days	n	yes	↓	↓	n/a	n/a
Faria, AM; Filipe, S; Lopes, AF; Oliveira, AP; Goncalves, EJ; Ribeiro, L	2017	MAR FRESHWATER RES	marine fish Solea senegalensis, Diplodus sargus and Argyrosomus regius		pelagic	Eggs and larvae were reared under control (pH 8.0, ,570 matm) and two elevated pCO2 conditions (pH 7.8, ,1100 matm; pH 7.6, ,1900 matm) until mouth opening (3 days post-hatching)	up to 3dph	n	yes	=	↑	n/a	n/a
Shuang-Yao, W; Zhi-Qiang, J; Ming-Guang, M; Shou-Kang, M; Yang, S; You-Zhen, S	2018	IRAN J FISH SCI	Scophthalmus maximus (19.89±0.25 g)	Juvenile	benthic, coastal	Six pH treatments (6.3±0.2, 6.8±0.2, 7.3±0.2, 7.8±0.2, 8.3±0.2, 8.8±0.2) lasting for eight weeks	8 weeks	y	yes	↓	↓	n/a	n/a
Lonthair, J; Ern, R; Esbaugh, AJ	2017	ICES J MAR SCI	the red drum (Sciaenops ocellatus)	Embryo	pelagic, coastal	3 days of exposure to 193, 1300 and 3,000 uatm	3 days	n	no	n/a	=	n/a	n/a
Ou, M; Hamilton, TJ; Eom, J; Lyall, EM; Gallup, J; Jiang, A; Lee, J; Close, DA; Yun, SS; Brauner, CJ	2015	NAT CLIM CHANGE	pink salmon (Oncorhynchus gorbuscha)	fry	pelagic, coastal	eyed embryos were transferred into one of four freshwater treatments (constant 450 atm (presentday control), constant 1,000 atm (100-year projection), constant 2,000 atm, and diurnal fluctuating 450 2,000 atm) for ten weeks.	10 weeks	y	yes	↓	↓	n/a	n/a
Murray, CS; Wiley, D; Baumann, H	2019	CONSERV PHYSIOL	A. americanus	Embryo	coastal	40 days at 10◦C and 80 days at 5◦C. exposure to 400, 1000 and 2100 uatm	40 days	y	no	n/a	n/a	n/a	n/a
Murray, CS; Baumann, H	2020	PLOS ONE	Menidia menidia (Atlantic silverside)		coastal	88 to 135 days of exposure to contrast- ing temperature (17 ̊, 24 ̊, and 28 ̊C) and pCO2 conditions (450 vs. ~2,200 μatm)	88 to 135 days	y	yes	↓	↓	n/a	↑ Condition factor
Munday, PL; Schunter, C; Allan, BJM; Nicol, S; Parsons, DM; Pether, SMJ; Pope, S; Ravasi, T; Setiawan, AN; Smith, N; Domingos, JA	2019	FRONT ECOL EVOL	yellowtail kingfish, Seriola lalandi	Juvenile	open water; pelagic	we reared kingfish to 21 days post hatching (dph) in a fully crossed 2 × 2 experimental design comprising current-day average summer temperature (21◦C) and seawater pCO2 (500μatm CO2) and elevated temperature (25◦C) and seawater pCO2 (1,000μatm CO2)	21 days	n	no	n/a	=	n/a	n/a

## Sheet: 6. Reproduction
Name	Year	Journal name	Species	Life history stage	What was measured?	CO2 concentration/duration (atm, kPa - concentration)	Habitat	Significant difference?	Fecundity	Reproductive behaviour	Offspring fitness
Miller, GM; Kroon, FJ; Metcalfe, S; Munday, PL	2015	ECOLOGICAL APPLICATIONS	the anemonefish, Amphiprion melanopus.	Adult	the number of eggs laid per clutch, average egg size, fertilization success, survival to hatching, hatchling length and yolk provisioning	control (417μatm) and moderate (644μatm) and high (1134μatm) in combination with 10 temp treatments for 10 months	Coastal	no	=	n/a	n/a
Miller, GM; Watson, SA; McCormick, MI; Munday, PL	2013	GLOBAL CHANGE BIOLOGY	cinnamon anemonefish, Amphiprion melanopus,	Adult	clutch size; number of clutches, number of spawning events per pair; etc	Control (430 latm), Moderate (584 latm) and High (1032 latm) CO2 for 9 months	Coastal	yes	↑	n/a	↓
Concannon, CA; Cross, EL; Jones, LF; Murray, CS; Matassa, CM; McBride, RS; Baumann, H	2021	ICES JOURNAL OF MARINE SCIENCE	Atlantic silverside, Menidia menidia	Adult	spawning, temperature-specific reproductive investment, fecundity, and size distributions of maturing oocytes	exposed to 2000 uatm until spawning and then upto 9 days	Coastal/Pelagic	some small differneces; overall not much	↑	n/a	n/a
Petit-Marty, N; Nagelkerken, I; Connell, SD; Schunter, C	2021	EVOLUTIONARY APPLICATIONS	Common triplefin Forsterygion lapillum	Adult	gene expression and length	collected individuals from CO2 seeps and control sites	Benthic	yes	↑	n/a	n/a
Forsgren, E; Dupont, S; Jutfelt, F; Amundsen, T	2013	ECOLOGY AND EVOLUTION	Two-spotted goby, Gobiusculus flavescens	Adult	clutch size	elevated (ca 1400 latm) CO2 or control seawater (ca 370 latm CO2) until spawning; up to 9 dpf	Coastal		=	n/a	=
Schade, FM; Clemmesen, C; Wegner, KM	2014	MARINE BIOLOGY	three-spined sticklebacks Gasterosteus aculeatus	Adult	parental fecundity, offspring survival, growth and otolith characteristics.	ambient (~400 μatm) and elevated (~1,000 μatm) CO2 levels	Coastal	yes positive	↑	n/a	↑
Milazzo, M; Cattano, C; Alonzo, SH; Foggo, A; Gristina, M; Rodolfo-Metalpa, R; Sinopoli, M; Spatafora, D; Stiver, KA; Hall-Spencer, JM	2016	PROCEEDINGS OF THE ROYAL SOCIETY B-BIOLOGICAL SCIENCES	ocellated wrasse (Symphodus ocellatus)	Adult	male reproductive behaviour	seeps with either ambient (~400 μatm) or high CO2 concentrations (~1000 μatm)	Pelagic	no for male behaviours but yes for rates of pair spawning	n/a	↑↓	n/a
Dahlke, F; Puvanendran, V; Mortensen, A; Portner, HO; Storch, D	2022	JOURNAL OF FISH BIOLOGY	Atlantic cod, Gadus morhua.	Adult	fertilization success	400 and 1100 uatm in combination with temp for 3 months but no treatment with just high CO2	Coastal/Pelagic	no	=	n/a	n/a
Sundin, J; Vossen, LE; Nilsson-Skold, H; Jutfelt, F	2017	BEHAVIORAL ECOLOGY	three-spined stickleback, Gasterosteus aculeatus	Adult	male reproductive behaviour	present day levels (400 μatm) and future levels (1000 μatm) of CO2 for 14 to 34 days	Coastal/Pelagic	no	n/a	=	n/a
Faria, AM; Lopes, AF; Silva, CSE; Novais, SC; Lemos, MFL; Goncalves, EJ	2018	MARINE ENVIRONMENTAL RESEARCH	the two-spotted goby, Gobiusculus flavescens.	Adult	reproduction and oxidative stress and energy metabolism	ambient (∼600 μatm, pH∼ 8.05) and high pCO2 levels (∼2300 μatm, pH∼ 7.60) conditions for a 4-month period	Coastal/Pelagic	yes positive with trade off in size at hatch	↑	n/a	↓
Spatafora, D; Quattrocchi, F; Cattano, C; Badalamenti, F; Milazzo, M	2021	SCIENCE OF THE TOTAL ENVIRONMENT	ocellated wrasse Symphodus ocellatus	Adult	nesting behaviour of males: he time period that the nesting male spent carrying out parental care, mating and exploring activities,	seeps with either ambient (~400 μatm) or high CO2 concentrations (~1000 μatm)	Coastal	yes (negative)	n/a	↓	n/a
Welch, MJ; Munday, PL	2016	CORAL REEFS	damselfish, Amphiprion percula and Acanthochromis polyacanthus.	Adult	number of egg and no of clutches	current-day control (446 latm), moderate (652 latm) or high CO2 (912 latm) for a 9-month	Coastal/Pelagic	yes one positive one negative some neutral (offspring size)	↑	n/a	=
Moreira, JM; Mendes, AC; Maulvault, AL; Marques, A; Rosa, R; Pousao-Ferreira, P; Sousa, T; Anacleto, P; Marques, GM	2022	CONSERVATION PHYSIOLOGY	white seabream (Diplodus sargus), zebra seabream (Diplodus cervinus) and Senegalese sole (Solea senegalensis)	Adult	growth and reproduction	pH 8.0 and 7.7	Pelagic/coastal	yes, positive	↑↓	n/a	n/a
Lopes, AF; Faria, AM; Dupont, S	2020	SCIENTIFIC REPORTS	two spotted gobbies, Gobiusculus flavescens,	Adult	Reproduction activity, success, and paternal investment	ph 8.0 and 7.6 for 3 months	Coastal/Pelagic	no	=	=	n/a
